# Supplementary material for: Introduction and evolution of dengue virus type 2 in Pakistan: a phylogeographic analysis
Source: Virol J. 2015 Sep 22;12:148. doi: 10.1186/s12985-015-0371-8 (PMC4579586; doi:10.1186/s12985-015-0371-8)
Supplement: Additional file 1: Table S4. — Location probabilities for the Pakistan clade. The top four location probabilities for each of the 12 discrete trait runs are listed by the two letter location code with the highest probability on the left. (XLSX 9 kb) [file 12985_2015_371_MOESM1_ESM.xlsx]

## Sheet: Sheet1
									NAME	FORWARD PRIMER SEQUENCE	POSITION	NAME	REVERSE PRIMER SEQUENCE	POSITION
										5’ --- 3’			5’---3’
									5’UTR/C-OF	GGGAGCTAAGCTTAACGTAGTTCTAA	1935-10-01	5’UTR/C-OR	TGCACATGTTCACACCTTCC	490-509
									PRM-OF	CCA(G)CCAACAGCAGGGATAC(T)T	242-261	5’UTR/C-IR	TTGCGTGTGGTTAAATGGAA	407-426
									PRM-IF	GGCGTTCCATTTAACCACAC	403-422	PRM-OR	CCATCGTTGTCACACAGCTT	988-1007
									ENV-F	TGGCATACACCATAGGAACG	825-844	PRM-IR	CTTCCTCCTGAAACCCCTTC	941-960
									ENV-SEQ-IF	TGCGAAGAAACAGGATGTTG	1636-1655	ENV-OR	GGGGATTCTGGTTGGAATTT	2486-2505
									NS1-OF	CACGTAGCACCTCACTGTCTG	2313-2333	ENV-IR	AAATCCCACTGCCACATTTC	2428-2447
									NS1-IF	GGTGCAGGCTGATAGTGGTT	2380-2399	ENV-SEQ-IR	TATGCATAGCCCCTTCTTGG	1669-1688
									NS2 A-OF	GATACAGAGGCGAGGATGGA	3354-3373	NS1B-OR	TTGTTCCTACTCGGGTCCTG	3514-3533
									NS2A-IF	CCGGACATGGACAGATTGAC	3444-3463	NS1B-IR	AACAGTGCCATTCCCAAGAC	3479-3498
									NS2B-OF	CCGTATCCCCACTGCTCTTA	3972-3991	NS2A-OR	CCAGCCACTAATGGTCCTGT	4184-4203
									NS3-1-OF	CAGGACTTTTCCCCGTATCA	4419-4438	NS2A-IR	ATGCTCACCATCCCGACT	4129-4146
									NS3-1-IF	AACAACGGGCTGGAGTATTG	4482-4501	NS2B-OR	CGTGTGACGTGCCACATT	4633-4650
									NS3-1-SEQ-F	CCAGGTCTTGGCATTAGAGC	4774-4793	NS2B-IR	CAATACTCCAGCCCGTTGTT	4482-4501
									NS3-2-OF	TCACAGACCCAGCAAGCATA	5352-5371	NS3-1-OR	GGAACTCTGGACATGAGTGGGT	5541-5520
									NS3-2-IF	AGCAGAGACCCATTTCCTCA	5450-5469	NS3-1-IR	TTGAGGAAATGGGTCTCTGC	5451-5470
									NS3-2-SEQ-IF	GGCAGAAATGGGTGCTAACT	5719-5738	NS3-2-OR	AGCATGATTGTACGCCCTTC	6456-6475
									NS4A/K-OF	GGACAAAAGAAGGGGAAAGG	6234-6253	NS3-2-IR	TGGAAGCCTACCCATTTCTG	6366-6385
									NS4A/K-IF	GGCGCTCAAAGAATTCAAAG	6304-6323	NS4A/K-OR	CATGCTGATGCAGGACGTAG	6887-6909
									NS4B-OF	GCTCATTCCAGAGCCAGAAA	6697-6716	NS4A/K-IR	CAGGAACCCCATCTCATTTG	6792-6811
									NS4B-IF	TAGCCATCCTCACAGTGGTG	6759-6778	NS4B-OR	CCTGAATTCCGCTTCTCTTG	7621-7640
									NS5-1-OF	CCTAGCTGGAGCTGGACTTC	7480-7499	NS4B-IR	CCCCTTCTTGTGTTGGTTGT	7520-7539
									NS5-1-IF	CAAGAAGGGGAACTGGCAAC	7530-7549	NS5-3-OR	GGCACTTGTAGTGGCCTGAC	10345-10364
									NS5-2-IF	CCTACCATGGCAGCTACGAA	8448-8467	NS5-1-IR	GGGGTCGTGTCTGTCATTG	8562-8580
									NS5-3-IF	CCACACCAAGAGGCACAGTA	9285-9304	NS5-2-IR	AGGTGTTGAGGCCATAGGTG	9352-9371
									3’ UTR OF	GCCTGTCTGGGGAAGTCTTACGCC	9791-9814	NS5-3-IR	GGGGCTCACAGGTAGCATAG	10305-10324
									3’UTR IF	CAGTGGAATCATGGGAGGAAATCC	10023-10046	3’UTR OR	AAGAGACAGCAGGATCTCTGGTCT	10606-10629
												3’UTR IR	CAGGATCTCTGGTCTTTGCCAGCG	10597-10620
