# Supplementary material for: Introduction and evolution of dengue virus type 2 in Pakistan: a phylogeographic analysis
Source: Virol J. 2015 Sep 22;12:148. doi: 10.1186/s12985-015-0371-8 (PMC4579586; doi:10.1186/s12985-015-0371-8)
Supplement: Additional file 2: Table S5. — Discrete Bayes Factors from SPREAD. Locations are denoted with two letter codes (Additional file 5: Table S3). The upper half of the matrix shows the mean (standard deviation) for the discrete Bayes Factor calculated for the 12 discrete trait models. The lower half of the matrix shows how many times a linkage had a Bayes Factor greater than 3.0. (XLSX 9 kb) [file 12985_2015_371_MOESM2_ESM.xlsx]

## Sheet: Sheet1
No.	Virus	ID	Country	Location Code	Year of Collection
1	DENV-2	AB111448	Indonesia	PC	1994
2	DENV-2	AB122022	Dominican Republic	WH	2001
3	DENV-2	AB189123	Indonesia	PC	2004
4	DENV-2	AB194883	Sri Lanka	LK	2004
5	DENV-2	AF004019	Australia	PC	1996
6	DENV-2	AF022434	Thailand	TH	1993
7	DENV-2	AF100459	Thailand	TH	1994
8	DENV-2	AF100464	Thailand	TH	1996
9	DENV-2	AF100465	Venezuela	WH	1996
10	DENV-2	AF100467	Peru	WH	1998
11	DENV-2	AF100469	Mexico	WH	1992
12	DENV-2	AF119661	China	CH	1985
13	DENV-2	AF169686	Thailand	TH	1993
14	DENV-2	AF204178	China	CH	1987
15	DENV-2	AF208496	Martinique	WH	1998
16	DENV-2	AF231715	Malaysia	PC	1969
17	DENV-2	AF231717	Malaysia	PC	1970
18	DENV-2	AF231718	Ivory Coast	AF	1980
19	DENV-2	AF231719	New Guinea	PC	1981
20	DENV-2	AF231720	Senegal	AF	1970
21	DENV-2	AF276619	China	CH	2000
22	DENV-2	AF359579	China	CH	1999
23	DENV-2	AF410357	Vietnam	VN	1997
24	DENV-2	AF410368	Singapore	PC	1991
25	DENV-2	AF410371	India	IN	1991
26	DENV-2	AF410373	India	IN	1991
27	DENV-2	AF410374	India	IN	1994
28	DENV-2	AF410375	Uganda	AF	1993
29	DENV-2	AF410377	Thailand	TH	1998
30	DENV-2	AF410378	Saudi Arabia	AF	1992
31	DENV-2	AF469176	China	CH	1998
32	DENV-2	AF489932	Brazil	WH	1998
33	DENV-2	AF509530	China	CH	2001
34	DENV-2	AY037116	Australia	PC	1992
35	DENV-2	AY449675	Mexico	WH	1984
36	DENV-2	AY449678	Mexico	WH	1997
37	DENV-2	AY466449	Mexico	WH	1994
38	DENV-2	AY702039	Cuba	WH	1997
39	DENV-2	AY744147	Tonga	PC	1974
40	DENV-2	AY858035	Indonesia	PC	2004
41	DENV-2	AY858036	Indonesia	PC	2004
42	DENV-2	DQ181858	Thailand	TH	1992
43	DENV-2	DQ448231	India	IN	2001
44	DENV-2	DQ448237	India	IN	2001
45	DENV-2	DQ448238	india	IN	1960
46	DENV-2	DQ518638	Mayanmar	MM	1998
47	DENV-2	DQ518651	Mayanmar	MM	2002
48	DENV-2	DQ518652	Mayanmar	MM	2004
49	DENV-2	DQ518653	Mayanmar	MM	2004
50	DENV-2	EU081180	Singapore	PC	2005
51	DENV-2	EU179857	Brunei	PC	2005
52	DENV-2	EU179858	Brunei	PC	2005
53	DENV-2	EU448423	Bangladesh	BD	2005
54	DENV-2	EU448424	Bangladesh	BD	2004
55	DENV-2	EU482779	Vietnam	VN	2003
56	DENV-2	EU687248	Vietnam	VN	2007
57	DENV-2	EU726767	Thailand	TH	1994
58	DENV-2	EU781135	Puerto Rico	WH	2005
59	DENV-2	FJ024474	Columbia	WH	2005
60	DENV-2	FJ538920	India	IN	1974
61	DENV-2	FJ538921	India	IN	1980
62	DENV-2	FJ538922	India	IN	1983
63	DENV-2	FJ538924	India	IN	1990
64	DENV-2	FJ606704	Bhutan	BT	2007
65	DENV-2	FJ639697	Cambodia	KH	2001
66	DENV-2	FJ807636	India	IN	2005
67	DENV-2	FJ807637	India	IN	1996
68	DENV-2	FJ882602	Sri Lanka	LK	1996
69	DENV-2	FJ898454	India	IN	2006
70	DENV-2	GQ252676	Sri Lanka	LK	2003
71	DENV-2	GQ252677	Sri Lanka	LK	2004
72	DENV-2	GQ398263	Indonesia	PC	1975
73	DENV-2	GQ398265	Singapore	PC	2008
74	DENV-2	GQ398314	PuertoRico	WH	1994
75	DENV-2	GQ868541	Venezuela	WH	1991
76	DENV-2	GQ868592	Columbia	WH	1986
77	DENV-2	GU131883	Brazil	WH	1990
78	DENV-2	HM582099	Fiji	PC	1971
79	DENV-2	JQ955623	India	IN	2008
80	DENV-2	JQ955624	India	IN	2011
81	DENV-2	JX470186	China	CH	2010
82	DENV-2	JX475906	India	IN	2009
83	DENV-2	KF041212	Pakistan	PK	2009
84	DENV-2	KF041220	Pakistan	PK	2011
85	DENV-2	KF041221	Pakistan	PK	2011
86	DENV-2	KF041222	Pakistan	PK	2011
87	DENV-2	KF041224	Pakistan	PK	2011
88	DENV-2	KF041228	Pakistan	PK	2008
89	DENV-2	KF041230	Pakistan	PK	2009
90	DENV-2	KF041231	Pakistan	PK	2009
91	DENV-2	KF041232	Pakistan	PK	2011
92	DENV-2	KF041233	Pakistan	PK	2011
93	DENV-2	KF041234	Pakistan	PK	2011
94	DENV-2	KF041235	Pakistan	PK	2009
95	DENV-2	KF041236	Pakistan	PK	2008
96	DENV-2	KF041237	Pakistan	PK	2009
97	DENV-2	L10040	SriLanka	LK	1995
98	DENV-2	L10041	Brazil	WH	1990
99	DENV-2	L10043	India	IN	1957
100	DENV-2	L10044	Indonesia	PC	1976
101	DENV-2	L10046	Puerto Rico	WH	1969
102	DENV-2	L10051	Somalia	AF	1984
103	DENV-2	L10052	Taiwan	TW	1987
104	DENV-2	M20558	Jamaica	WH	1983
105	DENV-2	M24445	Thailand	TH	1980
107	DENV-2	M29095	New Guinea	PC	1944
108	DENV-2	U34941	Thailand	TH	1987
109	DENV-2	U34951	Thailand	TH	1987
110	DENV-2	U34952	Thailand	TH	1980
111	DENV-2	U87411	Thailand	TH	1964
112	DENV-2	X15433	Malaysia	PC	1986
113	DENV-2	AB189123	Indonesia	PC	2004
114	DENV-2	AY776328	Taiwan	TW
115	DENV-1	AF513110.1	Brazil	WH	1990-2001
116	DENV-3	AB189125.1	Indonesia	PC	1998
117	DENV-3	KF041260	Pakistan	PK	2008
118	DENV-3	KC261634.1	China	CH	2012
119	DENV-4	AF326573.1	Dominican	WH	1981
120	DENV-4	KF041260	Pakistan	PK	2009
121	DENV-4	KC333651.1	China	CH	2012
