# Supplementary material for: Introduction and evolution of dengue virus type 2 in Pakistan: a phylogeographic analysis
Source: Virol J. 2015 Sep 22;12:148. doi: 10.1186/s12985-015-0371-8 (PMC4579586; doi:10.1186/s12985-015-0371-8)
Supplement: Additional file 3: Table S1. — List of primers used in amplification and sequencing. (XLSX 12 kb) [file 12985_2015_371_MOESM3_ESM.xlsx]

## Sheet: Sheet1
A.	AF	Africa
	BD	Bangladesh
	BT	Bhutan
	CH	China
	IN	India
	KH	Cambodia
	LK	Sri Lanka
	MM	Mayanmar
	PC	Pacific
	PK	Pakistan
	TH	Thailand
	TW	Taiwan
	VN	Vietnam
	WH	Western Hemesphere
B.		WH	PC	AF
		Domincan Republic	Indonesia	Ivory Coast
		Venezuela	Indonesia	Senegal
		Peru	Australia	Uganda
		Mexico	Malaysia	Saudi Arabia
		Martinique	Malaysia	Somalia
		Brazil	New Guinea
		Mexico	Singapore
		Mexico	Australia
		Mexico	Tonga
		Cuba	Indonesia
		Puerto Rico	Indonesia
		Columbia	Singapore
		PuertoRico	Brunei
		Venezuela	Brunei
		Columbia	Indonesia
		Brazil	Singapore
		Brazil	Fiji
		Puerto Rico	Indonesia
		Jamaica	New Guinea
			Malaysia
