# Supplementary material for: Introduction and evolution of dengue virus type 2 in Pakistan: a phylogeographic analysis
Source: Virol J. 2015 Sep 22;12:148. doi: 10.1186/s12985-015-0371-8 (PMC4579586; doi:10.1186/s12985-015-0371-8)
Supplement: Additional file 4: Table S2. — List of complete sequences used in the analysis. List of sequences downloaded from GenBank/EMBL/DDBJ. Sequences are by their accession numbers, country of origin, location code and year of collection. Full length sequences used in phylogeography analysis are written in bold. (XLSX 15 kb) [file 12985_2015_371_MOESM4_ESM.xlsx]

## Sheet: Sheet1
	1	LK	BD	BT	IN
		0.491689	0.223847	0.107487	0.0807399
	2	LK	BD	BT	PK
		0.505062	0.206599	0.205974	0.0276215
	3	LK	BT	BD	PK
		0.563305	0.174853	0.151231	0.0338708
	4	LK	BD	BT	IN
		0.592301	0.139483	0.115361	0.064367
	5	LK	IN	BD	BT
		0.601175	0.113361	0.0889889	0.0683665
	6	LK	BD	BT	IN
		0.491875	0.24175	0.166375	0.04075
	7	LK	BD	BT	IN
		0.558555	0.174853	0.109611	0.0991126
	8	LK	BD	BT	IN
		0.57825	0.140875	0.11175	0.10375
	9	LK	BD	BT	TW
		0.539683	0.2001	0.159855	0.0361205
	10	LK	BD	BT	IN
		0.538933	0.174103	0.12236	0.071741
	11	LK	BD	IN	BT
		0.691914	0.0809899	0.0747407	0.0613673
	12	LK	IN	BD	BT
		0.635546	0.111736	0.0977378	0.088114
