# Supplementary material for: Introduction and evolution of dengue virus type 2 in Pakistan: a phylogeographic analysis
Source: Virol J. 2015 Sep 22;12:148. doi: 10.1186/s12985-015-0371-8 (PMC4579586; doi:10.1186/s12985-015-0371-8)
Supplement: Additional file 5: Table S3. — List of location codes used for phylogeographic analysis. A. List of two letter location codes. B. List of countries conflated into the WH, PC and AF location codes. (XLSX 8 kb) [file 12985_2015_371_MOESM5_ESM.xlsx]

## Sheet: Sheet1
		AF	BD	BT	CH	IN	KH	LK	MM	PC	PK	TH	TW	VN	WH
	AF				13 (6)	7 (3)				6 (3)		3 (0.4)
	BD			7 (1)		5 (2)		6 (2)			3
	BT		12					5 (1)
	CH	12				3 (0.3)				8 (4)		8 (7)			4
	IN	11	3		3			8 (2)
	KH								4 (1)				4 (0.3)	6 (1)
	LK		12	9		10					7 (4)
	MM						11							5 (0.3)
	PC	11			12										75 (126)
	PK		1					11
	TH	2			12
	TW						11							3 (0.2)
	VN						12		12				9
	WH				1					12
